# Supplementary material for: Seroepidemiological survey and seropositivity rate for Trypanosoma cruzi infection in a community-based cardiac screening initiative in Feira de Santana, Bahia, Brazil
Source: PLoS Negl Trop Dis. 2026 Jan 2;20(1):e0013892. doi: 10.1371/journal.pntd.0013892 (PMC12782403; doi:10.1371/journal.pntd.0013892)
Supplement: S1 Table — (XLSX) [file pntd.0013892.s001.xlsx]

## Sheet: Planilha1
Sample code	Sociodemographic Characteristics				ECG-AI	Reference Testing									Additional Testing				Epidemiological Characteristics
						In-house ELISA assays based on IBMP antigens				Latent class analysis		Imuno-HAI Chagas		FINAL DIAGNOSIS	Gold ELISA Chagas		Bioelisa Chagas Recombinante
	Age	City of origin	State	Sex	Classification	IBMP-8.1	IBMP-8.2	IBMP-8.3	IBMP-8.4	À posteriori probability (%)	Interpretation	Dilution	Interpretation	Anti-T. cruzi antibodies status	Reactivity index	Interpretation	Reactivity index	Interpretation	Prior exposure to triatomines	Presence of a chicken coop	Familial history of Chagas disease
Feira_de_Santana_15	9	Feira de Santana	Bahia	Male	Case	2.16287	0.552339	1.07149	0.408326	96.9	Positive	1/64	Positive	Reactive	2.63995	Positive	3.95539	Positive	Yes	No	No
Feira_de_Santana_18	13	Feira de Santana	Bahia	Female	Case	2.00311	0.589727	1.0264	0.575082	96.9	Positive	1/64	Positive	Reactive	2.54285	Positive	3.52623	Positive	Yes	No	No
Feira_de_Santana_104	18	Feira de Santana	Bahia	Male	Control	0.0658505	0.0974003	0.633935	0.68417	0	Negative	<1/32	Negative	Non-reactive	Not performed	Not performed	Not performed	Not performed	No	Yes	No
Feira_de_Santana_106	20	Feira de Santana	Bahia	Female	Case	0.0837372	0.087435	0.12601	0.124057	0	Negative	<1/32	Negative	Non-reactive	Not performed	Not performed	Not performed	Not performed	Yes	Yes	Yes
Feira_de_Santana_111	21	Feira de Santana	Bahia	Female	Control	0.146112	0.188951	0.284919	0.201122	0	Negative	<1/32	Negative	Non-reactive	Not performed	Not performed	Not performed	Not performed	No	No	No
Feira_de_Santana_112	29	Feira de Santana	Bahia	Female	Control	0.112352	0.162088	0.182066	0.156005	0	Negative	<1/32	Negative	Non-reactive	Not performed	Not performed	Not performed	Not performed	No	No	No
Feira_de_Santana_119	32	Feira de Santana	Bahia	Male	Control	0.0991833	0.0951906	0.0626027	0.082371	0	Negative	<1/32	Negative	Non-reactive	Not performed	Not performed	Not performed	Not performed	No	No	No
Feira_de_Santana_75	32	Feira de Santana	Bahia	Female	Case	0.118721	0.0775224	0.0988436	0.0629767	0	Negative	<1/32	Negative	Non-reactive	Not performed	Not performed	Not performed	Not performed	Yes	Yes	Yes
Feira_de_Santana_86	33	Feira de Santana	Bahia	Female	Case	0.0547116	0.0787262	0.0700583	0.0750263	0	Negative	<1/32	Negative	Non-reactive	Not performed	Not performed	Not performed	Not performed	No	Yes	Yes
Feira_de_Santana_130	35	Feira de Santana	Bahia	Female	Control	0.0804253	0.125	0.158167	0.186735	0	Negative	<1/32	Negative	Non-reactive	Not performed	Not performed	Not performed	Not performed	No	No	No
Feira_de_Santana_137	36	Feira de Santana	Bahia	Female	Control	0.0545096	0.103076	0.0802026	0.114145	0	Negative	<1/32	Negative	Non-reactive	Not performed	Not performed	Not performed	Not performed	No	No	No
Feira_de_Santana_109	37	Feira de Santana	Bahia	Male	Control	0.126355	0.134489	0.1194	0.10821	0	Negative	<1/32	Negative	Non-reactive	Not performed	Not performed	Not performed	Not performed	No	No	No
Feira_de_Santana_135	37	Ibiquera	Bahia	Female	Control	0.152074	0.0823657	0.0779254	0.188704	0	Negative	<1/32	Negative	Non-reactive	Not performed	Not performed	Not performed	Not performed	No	Yes	No
Feira_de_Santana_16	38	Santo Estevão	Bahia	Female	Case	1.95201	1.17109	0.759931	1.23473	100	Positive	1/128	Positive	Reactive	5.26865	Positive	2.29	Positive	Yes	No	No
Feira_de_Santana_32	38	Feira de Santana	Bahia	Male	Case	0.0560667	0.0651953	0.0823104	0.0138384	0	Negative	<1/32	Negative	Non-reactive	Not performed	Not performed	Not performed	Not performed	No	Yes	Yes
Feira_de_Santana_76	38	Feira de Santana	Bahia	Female	Case	0.068461	0.055716	0.0355645	0.0397679	0	Negative	<1/32	Negative	Non-reactive	Not performed	Not performed	Not performed	Not performed	No	Yes	Yes
Feira_de_Santana_88	38	Araci	Bahia	Female	Control	0.0395686	0.0772964	0.119015	0.0770705	0	Negative	<1/32	Negative	Non-reactive	Not performed	Not performed	Not performed	Not performed	No	Yes	No
Feira_de_Santana_89	39	Feira de Santana	Bahia	Female	Case	0.105536	0.152036	0.309978	0.132253	0	Negative	<1/32	Negative	Non-reactive	Not performed	Not performed	Not performed	Not performed	Yes	Yes	Yes
Feira_de_Santana_14	40	Santo Estevão	Bahia	Male	Case	1.43642	0.616416	0.576004	1.0077	99	Positive	<1/32	Positive	Reactive	2.46618	Positive	2.68443	Positive	Yes	No	No
Feira_de_Santana_132	41	Valença	Bahia	Female	Control	0.0403029	0.0922444	0.0925807	0.114786	0	Negative	<1/32	Negative	Non-reactive	Not performed	Not performed	Not performed	Not performed	Yes	Yes	No
Feira_de_Santana_148	41	Serra Talhada	Pernambuco	Female	Case	0.149985	0.133449	0.139564	0.139944	0	Negative	<1/32	Negative	Non-reactive	Not performed	Not performed	Not performed	Not performed	Yes	Yes	Yes
Feira_de_Santana_118	42	Feira de Santana	Bahia	Male	Control	0.0368308	0.0463172	0.0364062	0.0404463	0	Negative	<1/32	Negative	Non-reactive	Not performed	Not performed	Not performed	Not performed	Yes	Yes	No
Feira_de_Santana_24	42	Coração de Maria	Bahia	Female	Case	0.0941135	0.111412	0.0786214	0.0580538	0	Negative	<1/32	Negative	Non-reactive	Not performed	Not performed	Not performed	Not performed	Yes	Yes	Yes
Feira_de_Santana_43	42	Antônio Cardoso	Bahia	Female	Case	0.1411	0.0820789	0.0358183	0.0250323	0	Negative	<1/32	Negative	Non-reactive	Not performed	Not performed	Not performed	Not performed	No	Yes	No
Feira_de_Santana_127	43	Feira de Santana	Bahia	Female	Control	0.14164	0.100433	0.151287	0.0931232	0	Negative	<1/32	Negative	Non-reactive	Not performed	Not performed	Not performed	Not performed	No	No	No
Feira_de_Santana_29	43	Feira de Santana	Bahia	Female	Case	0.0816776	0.0824044	0.0441447	0.0405478	0	Negative	<1/32	Negative	Non-reactive	Not performed	Not performed	Not performed	Not performed	No	Yes	Yes
Feira_de_Santana_87	43	Anguera	Bahia	Male	Control	0.0960488	0.121274	0.14131	0.111167	0	Negative	<1/32	Negative	Non-reactive	Not performed	Not performed	Not performed	Not performed	No	Yes	No
Feira_de_Santana_128	44	Feira de Santana	Bahia	Female	Control	0.0947576	0.131499	0.126237	0.144558	0	Negative	<1/32	Negative	Non-reactive	Not performed	Not performed	Not performed	Not performed	No	No	Yes
Feira_de_Santana_74	44	Feira de Santana	Bahia	Female	Case	0.197617	0.114056	0.070618	0.149499	0	Negative	<1/32	Negative	Non-reactive	Not performed	Not performed	Not performed	Not performed	Yes	Yes	Yes
Feira_de_Santana_139	45	Feira de Santana	Bahia	Male	Control	0.0553752	0.0416811	0.0893131	0.107796	0	Negative	<1/32	Negative	Non-reactive	Not performed	Not performed	Not performed	Not performed	No	No	No
Feira_de_Santana_06	46	Santa Maria da Vitória	Bahia	Female	Case	2.236	1.15645	1.44048	1.75263	100	Positive	1/512	Positive	Reactive	9.01167	Positive	2.61	Positive	Yes	Yes	Yes
Feira_de_Santana_60	47	Praia Grande	São Paulo	Female	Case	0.0873239	0.0664158	0.067449	0.0589406	0	Negative	<1/32	Negative	Non-reactive	Not performed	Not performed	Not performed	Not performed	No	Yes	Yes
Feira_de_Santana_91	47	Feira de Santana	Bahia	Female	Case	0.070338	0.0953206	0.16745	0.114987	0	Negative	<1/32	Negative	Non-reactive	Not performed	Not performed	Not performed	Not performed	No	No	Yes
Feira_de_Santana_151	48	São Paulo	São Paulo	Female	Control	0.104832	0.14636	0.10645	0.123647	0	Negative	<1/32	Negative	Non-reactive	Not performed	Not performed	Not performed	Not performed	No	No	No
Feira_de_Santana_07	49	Feira de Santana	Bahia	Female	Case	0.0662642	0.041965	0.0362379	0.0480517	0	Negative	<1/32	Negative	Non-reactive	Not performed	Not performed	Not performed	Not performed	No	No	No
Feira_de_Santana_129	49	Feira de Santana	Bahia	Male	Control	0.0712067	0.0909879	0.102401	0.094013	0	Negative	<1/32	Negative	Non-reactive	Not performed	Not performed	Not performed	Not performed	No	No	No
Feira_de_Santana_136	49	Castro Alves	Bahia	Female	Control	0.147738	0.0465771	0.0984794	0.094777	0	Negative	<1/32	Negative	Non-reactive	Not performed	Not performed	Not performed	Not performed	Yes	No	No
Feira_de_Santana_59	49	Antônio Cardoso	Bahia	Female	Case	0.0966159	0.0326892	0.0586671	0.0289255	0	Negative	<1/32	Negative	Non-reactive	Not performed	Not performed	Not performed	Not performed	No	Yes	No
Feira_de_Santana_85	49	Feira de Santana	Bahia	Female	Case	0.135399	0.164948	0.180246	0.227145	0	Negative	<1/32	Negative	Non-reactive	Not performed	Not performed	Not performed	Not performed	Yes	Yes	Yes
Feira_de_Santana_98	49	Feira de Santana	Bahia	Female	Case	0.0673757	0.0939775	0.149428	0.104515	0	Negative	<1/32	Negative	Non-reactive	Not performed	Not performed	Not performed	Not performed	No	Yes	Yes
Feira_de_Santana_134	50	Riachão do Jauípe	Bahia	Female	Control	0.152036	0.187825	0.123443	0.153055	0	Negative	<1/32	Negative	Non-reactive	Not performed	Not performed	Not performed	Not performed	No	Yes	No
Feira_de_Santana_10	51	Antônio Cardoso	Bahia	Female	Case	0.0214947	0.030533	0.0144235	0.0111667	0	Negative	<1/32	Negative	Non-reactive	Not performed	Not performed	Not performed	Not performed	No	No	Yes
Feira_de_Santana_36	51	Feira de Santana	Bahia	Female	Case	0.213562	0.140419	0.191536	0.0905262	0	Negative	<1/32	Negative	Non-reactive	Not performed	Not performed	Not performed	Not performed	Yes	Yes	Yes
Feira_de_Santana_113	52	Coração de Maria	Bahia	Male	Control	0.0892955	0.0998267	0.0927031	0.184539	0	Negative	<1/32	Negative	Non-reactive	Not performed	Not performed	Not performed	Not performed	No	Yes	No
Feira_de_Santana_19	52	Umbauba	Sergipe	Female	Case	0.0929108	0.0557974	0.051548	0.0486279	0	Negative	<1/32	Negative	Non-reactive	Not performed	Not performed	Not performed	Not performed	No	Yes	Yes
Feira_de_Santana_83	52	Conceição de Jacuípe	Bahia	Male	Case	0.22691	0.163731	0.0975353	0.103018	0	Negative	<1/32	Negative	Non-reactive	Not performed	Not performed	Not performed	Not performed	No	No	Yes
Feira_de_Santana_09	54	Feira de Santana	Bahia	Female	Case	0.12858	0.0674329	0.0685666	0.171966	0	Negative	<1/32	Negative	Non-reactive	Not performed	Not performed	Not performed	Not performed	Yes	Yes	Yes
Feira_de_Santana_105	54	Antônio Cardoso	Bahia	Female	Case	0.0516833	0.0768631	0.0640573	0.0900761	0	Negative	<1/32	Negative	Non-reactive	Not performed	Not performed	Not performed	Not performed	No	Yes	Yes
Feira_de_Santana_125	54	Feira de Santana	Bahia	Female	Control	0.114419	0.138518	0.203861	0.147841	0	Negative	<1/32	Negative	Non-reactive	Not performed	Not performed	Not performed	Not performed	No	No	No
Feira_de_Santana_22	54	Lençóis	Bahia	Female	Case	0.140217	0.115317	0.155483	0.137114	0	Negative	<1/32	Negative	Non-reactive	Not performed	Not performed	Not performed	Not performed	No	No	Yes
Feira_de_Santana_45	55	Antônio Cardoso	Bahia	Female	Case	0.0996785	0.0955045	0.0525011	0.0281958	0	Negative	<1/32	Negative	Non-reactive	Not performed	Not performed	Not performed	Not performed	Yes	Yes	No
Feira_de_Santana_55	55	Santo Estevão	Bahia	Male	Case	0.148273	0.0641375	0.0451639	0.135557	0	Negative	<1/32	Negative	Non-reactive	Not performed	Not performed	Not performed	Not performed	No	Yes	Yes
Feira_de_Santana_72	55	Piritiba	Bahia	Female	Case	0.171964	0.159378	0.138445	0.295654	0	Negative	<1/32	Negative	Non-reactive	Not performed	Not performed	Not performed	Not performed	No	Yes	Yes
Feira_de_Santana_01	56	Feira de Santana	Bahia	Female	Case	0.0728196	0.0765867	0.0604995	0.10045	0	Negative	<1/32	Negative	Non-reactive	Not performed	Not performed	Not performed	Not performed	Yes	Yes	Yes
Feira_de_Santana_133	56	Feira de Santana	Bahia	Female	Control	0.11235	0.131456	0.124954	0.148688	0	Negative	<1/32	Negative	Non-reactive	Not performed	Not performed	Not performed	Not performed	No	Yes	No
Feira_de_Santana_02	57	Feira de Santana	Bahia	Female	Case	0.0573603	0.0771562	0.0545134	0.0290088	0	Negative	<1/32	Negative	Non-reactive	Not performed	Not performed	Not performed	Not performed	No	Yes	No
Feira_de_Santana_73	57	Santa Teresinha	Bahia	Female	Case	0.136262	0.0537632	0.0500806	0.195232	0	Negative	<1/32	Negative	Non-reactive	Not performed	Not performed	Not performed	Not performed	No	Yes	Yes
Feira_de_Santana_20	58	Salvador	Bahia	Female	Case	0.0447397	0.0329333	0.0999329	0.0200055	0	Negative	<1/32	Negative	Non-reactive	Not performed	Not performed	Not performed	Not performed	Yes	Yes	Yes
Feira_de_Santana_84	58	Feira de Santana	Bahia	Female	Case	0.0534172	0.0415175	0.0297994	0.052571	0	Negative	<1/32	Negative	Non-reactive	Not performed	Not performed	Not performed	Not performed	No	Yes	Yes
Feira_de_Santana_143	59	Mundo Novo	Bahia	Female	Case	0.04306	0.0559359	0.038767	0.061754	0	Negative	<1/32	Negative	Non-reactive	Not performed	Not performed	Not performed	Not performed	Yes	No	Yes
Feira_de_Santana_149	59	São Gonçalo dos Campos	Bahia	Female	Control	0.0427814	0.100303	0.061391	0.0751347	0	Negative	<1/32	Negative	Non-reactive	Not performed	Not performed	Not performed	Not performed	No	Yes	No
Feira_de_Santana_31	59	Mairi	Bahia	Female	Case	0.0686578	0.0345606	0.085612	0.0223124	0	Negative	<1/32	Negative	Non-reactive	Not performed	Not performed	Not performed	Not performed	No	Yes	Yes
Feira_de_Santana_37	59	Mundo Novo	Bahia	Female	Case	2.84092	1.08057	1.89969	2.02914	100	Positive	1/256	Positive	Reactive	10.5598	Positive	3.26	Positive	Yes	Yes	Yes
Feira_de_Santana_69	59	Ubaitaba	Bahia	Female	Case	0.0587722	0.0465622	0.0433612	0.0512218	0	Negative	<1/32	Negative	Non-reactive	Not performed	Not performed	Not performed	Not performed	Yes	Yes	Yes
Feira_de_Santana_120	60	Camaçari	Bahia	Female	Control	0.0823543	0.069974	0.150043	0.0675185	0	Negative	<1/32	Negative	Non-reactive	Not performed	Not performed	Not performed	Not performed	Yes	Yes	No
Feira_de_Santana_141	60	Feira de Santana	Bahia	Female	Control	0.0760253	0.112262	0.146028	0.169819	0	Negative	<1/32	Negative	Non-reactive	Not performed	Not performed	Not performed	Not performed	No	Yes	No
Feira_de_Santana_51	60	Feira de Santana	Bahia	Female	Case	0.0754955	0.049288	0.0314803	0.0170569	0	Negative	<1/32	Negative	Non-reactive	Not performed	Not performed	Not performed	Not performed	Yes	No	Yes
Feira_de_Santana_63	60	Utinga	Bahia	Female	Case	2.5647	1.51646	1.80506	1.73449	100	Positive	1/64	Positive	Reactive	10.6648	Positive	2.33	Positive	Yes	Yes	Yes
Feira_de_Santana_97	60	Milagres	Bahia	Male	Case	0.0571065	0.0598354	0.148411	0.0651362	0	Negative	<1/32	Negative	Non-reactive	Not performed	Not performed	Not performed	Not performed	No	No	Yes
Feira_de_Santana_27	61	Feira de Santana	Bahia	Female	Case	0.378528	0.179516	0.13132	0.146154	0	Negative	<1/32	Negative	Non-reactive	Not performed	Not performed	Not performed	Not performed	No	Yes	Yes
Feira_de_Santana_38	61	Feira de Santana	Bahia	Female	Case	0.193938	0.0754882	0.0940854	0.0843897	0	Negative	<1/32	Negative	Non-reactive	Not performed	Not performed	Not performed	Not performed	No	Yes	Yes
Feira_de_Santana_42	61	Paulo Afonso	Bahia	Female	Case	0.0396703	0.045179	0.0140635	0.016506	0	Negative	<1/32	Negative	Non-reactive	Not performed	Not performed	Not performed	Not performed	No	Yes	Yes
Feira_de_Santana_52	61	Coração de Maria	Bahia	Female	Case	0.0651343	0.0699146	0.0663077	0.0326662	0	Negative	<1/32	Negative	Non-reactive	Not performed	Not performed	Not performed	Not performed	No	Yes	Yes
Feira_de_Santana_65	61	Coração de Maria	Bahia	Female	Case	2.74816	1.83529	1.72241	1.85185	100	Positive	1/256	Positive	Reactive	9.53841	Positive	2.57	Positive	Yes	Yes	Yes
Feira_de_Santana_71	61	Governador Mangabeira	Bahia	Female	Case	0.13655	0.0530716	0.0352409	0.0293684	0	Negative	<1/32	Negative	Non-reactive	Not performed	Not performed	Not performed	Not performed	No	Yes	Yes
Feira_de_Santana_121	62	Feira de Santana	Bahia	Female	Control	0.0877788	0.141594	0.0714042	0.0914997	0	Negative	<1/32	Negative	Non-reactive	Not performed	Not performed	Not performed	Not performed	No	Yes	Yes
Feira_de_Santana_142	62	Feira de Santana	Bahia	Female	Control	0.0477108	0.067331	0.262026	0.194854	0	Negative	<1/32	Negative	Non-reactive	Not performed	Not performed	Not performed	Not performed	No	No	No
Feira_de_Santana_95	62	Santo Amaro	Bahia	Male	Case	0.068884	0.1026	0.0715795	0.0910924	0	Negative	<1/32	Negative	Non-reactive	Not performed	Not performed	Not performed	Not performed	No	Yes	Yes
Feira_de_Santana_146	63	Boa Vista do Tupim	Bahia	Female	Case	0.045559	0.0705373	0.128259	0.093977	0	Negative	<1/32	Negative	Non-reactive	Not performed	Not performed	Not performed	Not performed	Yes	Yes	No
Feira_de_Santana_05	64	Serra Preta	Bahia	Female	Case	0.175774	0.126302	0.144735	0.112159	0	Negative	<1/32	Negative	Non-reactive	Not performed	Not performed	Not performed	Not performed	Yes	Yes	No
Feira_de_Santana_107	64	Feira de Santana	Bahia	Female	Case	0.745757	1.47335	1.53478	1.54411	100	Positive	1/256	Positive	Reactive	7.34644	Positive	3.22	Positive	No	Yes	Yes
Feira_de_Santana_122	64	Feira de Santana	Bahia	Female	Control	0.148331	0.178899	0.179122	0.2018	0	Negative	<1/32	Negative	Non-reactive	Not performed	Not performed	Not performed	Not performed	No	Yes	No
Feira_de_Santana_126	64	Feira de Santana	Bahia	Male	Control	0.136543	0.148657	0.120384	0.157589	0	Negative	<1/32	Negative	Non-reactive	Not performed	Not performed	Not performed	Not performed	Yes	Yes	No
Feira_de_Santana_21	64	Elísio Medrado	Bahia	Female	Case	0.0844054	0.0461554	0.029098	0.0398629	0	Negative	<1/32	Negative	Non-reactive	Not performed	Not performed	Not performed	Not performed	No	Yes	Yes
Feira_de_Santana_53	64	São Sebastião do Passé	Bahia	Female	Case	0.06766	0.0526241	0.10611	0.0693821	0	Negative	<1/32	Negative	Non-reactive	Not performed	Not performed	Not performed	Not performed	No	Yes	Yes
Feira_de_Santana_04	65	Feira de Santana	Bahia	Female	Case	0.051194	0.0359032	0.0767516	0.0357352	0	Negative	<1/32	Negative	Non-reactive	Not performed	Not performed	Not performed	Not performed	No	Yes	Yes
Feira_de_Santana_123	65	Capela	Sergipe	Male	Control	0.180821	0.182149	0.222357	0.153734	0	Negative	<1/32	Negative	Non-reactive	Not performed	Not performed	Not performed	Not performed	No	Yes	No
Feira_de_Santana_140	65	Coração de Maria	Bahia	Female	Control	0.040663	0.0882582	0.0753545	0.0571071	0	Negative	<1/32	Negative	Non-reactive	Not performed	Not performed	Not performed	Not performed	No	No	No
Feira_de_Santana_93	65	São José da laje	Alagoas	Female	Case	0.0428503	0.079766	0.152006	0.0354498	0	Negative	<1/32	Negative	Non-reactive	Not performed	Not performed	Not performed	Not performed	Yes	Yes	Yes
Feira_de_Santana_99	65	Ipirá	Bahia	Female	Case	1.89169	1.76616	1.82186	2.48137	100	Positive	1/512	Positive	Reactive	12.7072	Positive	3.57	Positive	No	Yes	Yes
Feira_de_Santana_150	66	Parnamirim	Pernambuco	Male	Case	0.111461	0.111785	0.122501	0.163751	0	Negative	<1/32	Negative	Non-reactive	Not performed	Not performed	Not performed	Not performed	Yes	Yes	No
Feira_de_Santana_77	66	Santa Barbara	Bahia	Female	Case	0.0901332	0.0490439	0.161752	0.0804717	0	Negative	<1/32	Negative	Non-reactive	Not performed	Not performed	Not performed	Not performed	No	Yes	Yes
Feira_de_Santana_114	67	São Gonçalo dos Campos	Bahia	Female	Control	0.15647	0.219974	0.233512	0.252545	0	Negative	<1/32	Negative	Non-reactive	Not performed	Not performed	Not performed	Not performed	Yes	Yes	No
Feira_de_Santana_144	67	Iguatu	Ceará	Female	Control	0.0463223	0.0863518	0.0586568	0.0723424	0	Negative	<1/32	Negative	Non-reactive	Not performed	Not performed	Not performed	Not performed	No	No	No
Feira_de_Santana_90	67	Irará	Bahia	Female	Case	0.0814849	0.0558059	0.0648121	0.0713043	0	Negative	<1/32	Negative	Non-reactive	Not performed	Not performed	Not performed	Not performed	No	Yes	Yes
Feira_de_Santana_96	67	Jequié	Bahia	Female	Case	0.125988	0.103683	0.161773	0.0874238	0	Negative	<1/32	Negative	Non-reactive	Not performed	Not performed	Not performed	Not performed	Yes	Yes	Yes
Feira_de_Santana_117	68	Feira de Santana	Bahia	Female	Control	0.0602108	0.0638215	0.165386	0.059652	0	Negative	<1/32	Negative	Non-reactive	Not performed	Not performed	Not performed	Not performed	No	Yes	No
Feira_de_Santana_12	68	Ruy Barbosa	Bahia	Female	Case	0.0570632	0.0205248	0.0795179	0.0307283	0	Negative	<1/32	Negative	Non-reactive	Not performed	Not performed	Not performed	Not performed	No	Yes	Yes
Feira_de_Santana_70	68	Salvador	Bahia	Female	Case	0.0490451	0.0621847	0.0604457	0.0712821	0	Negative	<1/32	Negative	Non-reactive	Not performed	Not performed	Not performed	Not performed	No	No	Yes
Feira_de_Santana_131	69	Riachão do Jauípe	Bahia	Female	Control	0.173224	0.183276	0.217139	0.181996	0	Negative	<1/32	Negative	Non-reactive	Not performed	Not performed	Not performed	Not performed	Yes	Yes	No
Feira_de_Santana_66	71	Serra Preta	Bahia	Female	Case	0.374809	0.205024	0.12638	0.176706	0	Negative	<1/32	Negative	Non-reactive	Not performed	Not performed	Not performed	Not performed	Yes	Yes	No
Feira_de_Santana_08	73	Muniz Ferreira	Bahia	Female	Case	2.41121	1.54009	1.84568	1.4937	100	Positive	1/256	Positive	Reactive	11.0103	Positive	2.99	Positive	Yes	Yes	Yes
Feira_de_Santana_44	73	Feira de Santana	Bahia	Female	Case	2.0364	1.57777	1.82591	2.17466	100	Positive	1/128	Positive	Reactive	12.4117	Positive	3.03	Positive	No	Yes	Yes
Feira_de_Santana_94	74	Feira de Santana	Bahia	Female	Case	0.14182	0.154506	0.130191	0.11534	0	Negative	<1/32	Negative	Non-reactive	Not performed	Not performed	Not performed	Not performed	No	Yes	Yes
Feira_de_Santana_115	75	Feira de Santana	Bahia	Female	Control	0.100909	0.203986	0.144986	0.0896799	0	Negative	<1/32	Negative	Non-reactive	Not performed	Not performed	Not performed	Not performed	No	Yes	No
Feira_de_Santana_116	75	Santa Inês	Bahia	Female	Control	0.143827	0.106759	0.135766	0.101227	0	Negative	<1/32	Negative	Non-reactive	Not performed	Not performed	Not performed	Not performed	No	Yes	No
Feira_de_Santana_56	75	Canavieiras	Bahia	Female	Case	0.0540763	0.0365541	0.0139296	0.0517852	0	Negative	<1/32	Negative	Non-reactive	Not performed	Not performed	Not performed	Not performed	No	No	Yes
Feira_de_Santana_145	77	Feira de Santana	Bahia	Female	Control	0.0761233	0.111655	0.0868585	0.121555	0	Negative	<1/32	Negative	Non-reactive	Not performed	Not performed	Not performed	Not performed	Yes	Yes	No
Feira_de_Santana_49	77	Conceição do Jacuípe	Bahia	Female	Case	2.94737	1.82801	1.68614	2.46641	100	Positive	<1/32	Positive	Reactive	7.88818	Positive	3.15	Positive	No	Yes	Yes
Feira_de_Santana_58	77	Conceição de Feira	Bahia	Female	Case	0.12026	0.0610456	0.0491426	0.0370991	0	Negative	<1/32	Negative	Non-reactive	Not performed	Not performed	Not performed	Not performed	No	Yes	Yes
Feira_de_Santana_61	79	Feira de Santana	Bahia	Female	Control	0.120512	0.0975386	0.128261	0.0797391	0	Negative	<1/32	Negative	Non-reactive	Not performed	Not performed	Not performed	Not performed	No	Yes	No
Feira_de_Santana_92	79	Feira de Santana	Bahia	Male	Case	0.0620308	0.075	0.0631585	0.0729141	0	Negative	<1/32	Negative	Non-reactive	Not performed	Not performed	Not performed	Not performed	No	Yes	Yes
